# Supplementary material for: Business environment and its impact on high-quality economic development: A configurational analysis of enhancement pathways
Source: PLoS One. 2025 Jan 13;20(1):e0302508. doi: 10.1371/journal.pone.0302508 (PMC11729934; doi:10.1371/journal.pone.0302508)
Supplement: S1 Data — (XLSX) [file pone.0302508.s001.xlsx]

## Sheet: 汇总值
		2020年	2019年	2019年
		Y1	Y2	x1	x2	X3	X4	X5	X6	X7
		113.902	114.096	61.5	95.32	36.61	95.53	58.54	66.65	51.29
		96.803	67.027	49.23	72.63	34.61	63.54	42.13	31.25	48.62
		90.585	83.627	18.36	67.02	48.28	73.265	29	45.64	7.86
		75.263	67.217	55.94	77.01	45.82	74.75	28.26	37.09	2.94
		75.193	65.804	57.26	61.48	57.12	39	52.89	31.82	4.67
		82.914	75.18	55.88	53.92	49.32	43.93	33.42	30.36	16.2
		89.846	59.829	40.25	66.78	34.15	28.42	55.77	22.48	7.79
		86.628	64.027	40.2	57.72	34.55	37.53	34.19	30.01	11.05
		95.029	98.423	79.89	84.14	43.63	67.105	56.66	53.7	85.84
		115.438	117.028	52.51	72.95	80.03	76.4	55.09	54.51	23.41
		104.766	110.916	55.07	98.25	70.56	88.52	73.76	62.72	31.06
		116.038	124.302	52.37	85.2	57.99	62.125	43.04	38.96	6.91
		101.796	106.324	53.6	74.04	59.01	70.615	22.71	52.35	21.39
		104.08	103.27	66.47	71.07	50.76	73.475	48.26	38.34	14.7
		108.599	99.48	98.61	62.43	56.89	67.3	56.29	60.1	22.15
		105.571	109.282	53.09	65.81	49.47	58.83	44.3	47.04	7.32
		102.986	113.899	34.15	75.44	52.73	66.98	49.73	40.22	6.46
		107.753	102.863	51.57	83.86	51.68	50.89	17.16	39.21	8.49
		107.887	112.632	64.87	73.01	61.72	80.495	55.87	72.17	43.99
		92.445	91.118	53.47	71.33	49.81	71.405	35.68	36.34	9.5
		95.511	94.48	46.13	82.14	33.58	64.41	32.42	18.02	43.44
		100.339	101.391	100	84.84	48.77	67.36	53.56	41.24	14
		97.975	102.572	54.62	74.38	57.25	51.955	65.42	41.73	9.58
		91.921	93.061	56.39	72.7	39.73	70.84	25.01	35.47	0.7
		91.762	100.233	46.15	83.44	38.8	66.055	28.74	33.45	6.81
		90.865	89.086	50.45	66.69	42.6	57.25	23.03	38.39	7.2
		70.197	69.603	31.37	52.72	51.33	58.455	39.35	20.22	4.79
		67.089	65.27	0	28.02	45.8	86.875	31.48	30.3	1.29
		69.199	62.742	42.53	52.75	56.52	50.245	41.04	35.11	12.6
		66.991	69.165	10.04	56.32	50.46	65.21	64.34	30.57	11.51
		Y1	Y2	X1	X2	X3	X4	X5	X6	X7
		114.747	115.709	90.186	90.766	66.582	87.7798	64.934	64.8815	50.0885
		95.27	96.4515	52.8	72.665	49.64	66.5175	42.585	38.365	10.315
		68.0385	63.3203	13.784	52.7335	34.33	38.1915	22.854	21.237	2.0325

## Sheet: sheet3
			政府关怀	政府效率			金融融资	社会信用	信用环境
			61.5	95.32			94.83	96.23	95.53
			49.23	72.63			45.22	81.86	63.54
			18.36	67.02			53.41	93.12	73.265
			55.94	77.01			55.91	93.59	74.75
			57.26	61.48			17.37	60.63	39
			55.88	53.92			24.9	62.96	43.93
			40.25	66.78			56.84	0	28.42
			40.2	57.72			51.1	23.96	37.53
			79.89	84.14			50.82	83.39	67.105
			52.51	72.95			54.82	97.98	76.4
			55.07	98.25			81.06	95.98	88.52
			52.37	85.2			43.55	80.7	62.125
			53.6	74.04			47.14	94.09	70.615
			66.47	71.07			61.55	85.4	73.475
			98.61	62.43			43.36	91.24	67.3
			53.09	65.81			46.85	70.81	58.83
			34.15	75.44			42.45	91.51	66.98
			51.57	83.86			49.48	52.3	50.89
			64.87	73.01			60.99	100	80.495
			53.47	71.33			58.12	84.69	71.405
			46.13	82.14			39.29	89.53	64.41
			100	84.84			56.86	77.86	67.36
			54.62	74.38			46.24	57.67	51.955
			56.39	72.7			72.81	68.87	70.84
			46.15	83.44			47.17	84.94	66.055
			28.77	14.07			0	94.1	47.05
			50.45	66.69			38.43	76.07	57.25
			31.37	52.72			63.4	53.51	58.455
			0	28.02			100	73.75	86.875
			42.53	52.75			47.54	52.95	50.245
			10.04	56.32			48.28	82.14	65.21
